# Supplementary material for: Murine Dendritic Cells Grown in Serum-Free Culture Show Potent Therapeutic Activity when Loaded with Novel Th Epitopes in an Orthotopic Model of HER2pos Breast Cancer
Source: Vaccines (Basel). 2021 Sep 18;9(9):1037. doi: 10.3390/vaccines9091037 (PMC8473293; doi:10.3390/vaccines9091037)
Supplement: Supplementary file 1 [file vaccines-09-01037-s001.zip]

Archive with 1 entries (1 files):
- vaccines-1357723-supplementary.pdf
